# Supplementary material for: miss-SNF: a multimodal patient similarity network integration approach to handle completely missing data sources
Source: Bioinformatics. 2025 Apr 4;41(4):btaf150. doi: 10.1093/bioinformatics/btaf150 (PMC12011365; doi:10.1093/bioinformatics/btaf150)
Supplement: btaf150_Supplementary_Data [file btaf150_supplementary_data.zip]

Archive with 3 entries (3 files):
- supplementary_3.pdf
- supplementary_1.pdf
- supplementary_2.pdf
